# Supplementary material for: Knowledge, Attitude and Practice Regarding Antibacterial and Their Resistance in Medellín-Colombia: A Cross-Sectional Study
Source: Antibiotics (Basel). 2023 Jun 25;12(7):1101. doi: 10.3390/antibiotics12071101 (PMC10376581; doi:10.3390/antibiotics12071101)
Supplement: Supplementary file 1 [file antibiotics-12-01101-s001.zip]

Archive with 1 entries (1 files):
- antibiotics-2414732-supplementary.pdf
